# Supplementary material for: Multi-Step Natural Gas Load Forecasting Incorporating Data Complexity Analysis with Finite Features
Source: Entropy (Basel). 2025 Jun 23;27(7):671. doi: 10.3390/e27070671 (PMC12293877; doi:10.3390/e27070671)
Supplement: Supplementary file 1 [file entropy-27-00671-s001.zip]

Archive with 1 entries (1 files):
- entropy-3659008-supplementary.pdf
